# Supplementary material for: Temporal Dynamics of Host Plant Use and Parasitism of Three Stink Bug Species: A Multi-Trophic Perspective
Source: Insects. 2025 Jul 17;16(7):731. doi: 10.3390/insects16070731 (PMC12295161; doi:10.3390/insects16070731)
Supplement: Supplementary file 1 [file insects-16-00731-s001.zip]

Archive with 1 entries (1 files):
- insects-3686391-supplementary.pdf
